# Supplementary material for: Genome-wide association studies for growth traits in broilers
Source: BMC Genom Data. 2022 Jan 3;23:1. doi: 10.1186/s12863-021-01017-7 (PMC8725492; doi:10.1186/s12863-021-01017-7)
Supplement: Supplementary file 1 — Additional file 1: Table S1. Significant QTNs for eight different growth traits in broilers co-detected at least two multi-locus GWAS methods. 1QTNs in bold font are pleiotropic QTNs which were detected associate with multiple traits. 2Chicken Refgenes in bold font indicates multiple occurrences of the gene. [file 12863_2021_1017_MOESM1_ESM.xlsx]

## Sheet: Sheet1
Additional file 1
Table S1 Significant QTNs for eight different growth traits in broilers co-detected at least two multi-locus GWAS methods.
Traits	QTN1	Chr	Position	Chicken Refgenes2	QTN effect	LOD score	-LOG10(P)	r2(%)	Method
BW1	GGaluGA013203	1	38899439	KRR1(dist=69)	-2.1081, -1.9190	3.4215, 3.9021	4.1423, 4.6488	2.4610, 4.9561	mrMLM, pKWmEB
BW1	GGaluGA023857	1	68696752	KRAS(dist=487630), FGFR1OP2(dist=286700)	-3.4477, -3.4124, -4.6854, 2.4358, -2.4810, -2.8276	4.3414, 7.5439, 3.9621, 3.7767, 4.1944, 5.2105	5.1092, 8.4238, 4.7117, 4.5169, 4.9554, 6.0149	4.4220, 5.1519, 2.0707, 2.6566, 3.3995, 3.2924	mrMLM, FASTmrMLM, FASTmrEMMA, pLARmEB, pKWmEB, ISIS_EM-BLASSO
BW1	GGaluGA137072	2	23168861	FZD1(dist=31785), AKAP9(dist=225466)	-1.9429, -2.2157	4.1355, 4.3157	4.8937, 5.0824	1.7654, 2.9724	mrMLM, pKWmEB
BW1	GGaluGA142392	2	40376287	EOMES(dist=829705), TGFBR2(dist=371823)	4.9950, 4.8626, 7.8347, 3.6512, 4.1758, 4.7763	7.8266, 9.1022, 5.6489, 5.2599, 7.7226, 8.6039	8.7141, 10.0209, 6.4697, 6.0662, 8.6073, 9.5109	2.1589, 2.4332, 3.7722, 1.3884, 2.0966, 2.185	mrMLM, FASTmrMLM, FASTmrEMMA, pLARmEB, pKWmEB, ISIS_EM-BLASSO
BW1	Gga_rs15983347	2	48569628	BMPER	-2.079, -2.975	3.1275, 5.0106	3.8308, 5.8072	2.997, 5.644	pLARmEB, ISIS_EM-BLASSO
BW1	Gga_rs14235020	2	112817012	SDR16C5(dist=496444), UBXN2B(dist=171291)	2.0255, 1.9144	3.4833, 3.7055	4.2076, 4.4420	1.7044, 3.0321	FASTmrMLM, pKWmEB
BW1	Gga_rs14341413	3	37700146	CHRM3	2.8927, 2.5571, 3.4838	3.8392, 4.705, 7.9822	4.5826, 5.4889, 8.8737	4.8227, 4.4818, 7.7427	mrMLM, FASTmrMLM, ISIS_EM-BLASSO
BW1	Gga_rs14411678	3	108339704	GATA4	-4.2622, -2.1944	3.4373, 4.2328	4.159, 4.9956	1.7043, 2.7373	FASTmrEMMA, pKWmEB
BW1	Gga_rs14953955	10	20086529	RPL4(dist=137708), SMAD6(dist=27597)	1.7377, 1.6891	3.5075, 3.1841	4.2332, 3.8909	1.8084, 5.6463	pLARmEB, pKWmEB
BW1	Gga_rs14058218	13	10980230	NKX2-5(dist=56130), HMP19(dist=231087)	-2.9133, -4.5677, -2.3830	5.2142, 3.2417, 3.9871	6.0188, 3.9519, 4.7380	5.7567, 1.6511, 6.4981	FASTmrMLM, FASTmrEMMA, pKWmEB
BW1	GGaluGA102895	14	9693023	MIR1644(dist=156391), ARL6IP1(dist=27812)	6.9608, 2.9665, 3.2050	4.7505, 3.2527, 3.8944	5.5363, 3.9636, 4.6407	3.0263, 0.9164, 1.9103	FASTmrEMMA, pLARmEB, pKWmEB
BW1	Gga_rs15828401	18	8277003	CACNG4(dist=4301), PRKCA(dist=37855)	-3.0315, -2.2599	4.0394, 4.0169	4.7929, 4.7693	3.8546, 2.3712	mrMLM, ISIS_EM-BLASSO
BW1	GGaluGA127728	19	8002003	SLC47A2	-3.2896, -2.4882	3.9326, 3.7202	4.6808, 4.4574	6.2410, 3.9522	mrMLM, ISIS_EM-BLASSO
BW1	Gga_rs13812830	23	5081325	MEAF6(dist=171720), CSF3R(dist=80277)	-2.3515, -2.6906, -3.0866	4.1631, 5.1296, 6.3964	4.9226, 5.9309, 7.2425	3.0680, 4.777, 4.9151	mrMLM, FASTmrMLM, pKWmEB
BW1	GGaluGA191724	24	3673701	B3GAT1(dist=24329), ATP12A(dist=203882)	-3.9081, -3.0195, -2.9273, -2.7742	5.1429, 5.7428, 5.5425, 4.9272	5.9447, 6.5669, 6.3594, 5.7204	8.8157, 6.2588, 5.953, 4.9171	mrMLM, FASTmrMLM, pLARmEB, ISIS_EM-BLASSO
BW3	Gga_rs13856548	1	41899038	MYF5(dist=812712), NTS(dist=1308515)	-18.4073, -16.5343	5.9904, 7.1378	6.8231, 8.0063	3.8726, 3.8813	mrMLM, FASTmrMLM
BW3	Gga_rs13657522	1	64826382	MGST1(dist=542442), PLCZ1(dist=355545)	14.798, 13.2856, 17.7993	5.331, 4.7389, 6.7837	6.1401, 5.5243, 7.6418	1.2987, 1.5932, 1.9717	FASTmrMLM, pKWmEB, ISIS_EM-BLASSO
BW3	Gga_rs15306338	1	69596729	TTLL12(dist=44204), SAMM50(dist=494408)	-15.9139, -11.1465, -14.2503, -11.4239	3.3421, 3.8899, 5.8580, 3.8695	4.0583, 4.6359, 6.6862, 4.6145	3.3436, 2.0376, 4.5734, 2.246	mrMLM, FASTmrMLM, pKWmEB, ISIS_EM-BLASSO
BW3	Gga_rs13889811	1	81950794	POPDC2	22.1409, 11.8463, 20.3873, 16.2382, 20.4667	4.2332, 3.456, 7.3294, 4.1453, 7.1251	4.9960, 4.1788, 8.2034, 4.9039, 7.9933	6.8707, 2.4432, 3.9479, 5.5670, 7.653	mrMLM, FASTmrMLM, pLARmEB, pKWmEB, ISIS_EM-BLASSO
BW3	Gga_rs15990558	2	51847136	GLI3	-19.3053, -15.1041	7.6992, 5.0769	8.5833, 5.8761	3.4276, 5.8502	pLARmEB, pKWmEB
BW3	Gga_rs14257660	2	147308696	MIR1770(dist=406493), ARC(dist=1691296)	21.8165, 39.9813	4.7074, 5.5174	5.4914, 6.3334	1.3066, 3.165	mrMLM, FASTmrEMMA
BW3	Gga_rs16145371	2	147403710	MIR1770(dist=501507), ARC(dist=1596282)	-20.8458, -15.1380	4.9964, 3.2071	5.7924, 3.9153	2.7412, 3.8787	pLARmEB, pKWmEB
BW3	Gga_rs15270851	3	9902831	YPEL5(dist=156907), FAM179A(dist=261834)	16.9337, 15.0414, 14.5492	3.2925, 5.0093, 5.5512	4.0058, 5.8058, 6.3684	3.7078, 3.6339, 1.8549	mrMLM, FASTmrMLM, pLARmEB
BW3	GGaluGA218164	3	41490624	ACTA1(dist=400308), MIR12260(dist=137503)	24.7645, 12.9179	5.3094, 4.6888	6.1176, 5.4720	8.2256, 3.5414	mrMLM, pKWmEB
BW3	Gga_rs14515865	5	13542087	MYOD1(dist=143209), TPH1(dist=114667)	-18.8250, -15.6642	6.3928, 7.043	7.2388, 7.9088	4.4754, 3.849	mrMLM, FASTmrMLM
BW3	GGaluGA291210	5	57430926	FBXO34(dist=3294), LGALS3(dist=26179)	-11.6846, -10.5939, -15.3580	4.1614, 3.2724, 5.9341	4.9208, 3.9845, 6.7649	2.4219, 1.0862, 6.3371	FASTmrMLM, pLARmEB, pKWmEB
BW3	Gga_rs13613971	11	14449787	MIR6595(dist=155640), NUDT7(dist=512052)	16.6891, 12.239, 19.0111	6.2972, 3.3611, 8.5709	7.1401, 4.0784, 9.4772	3.913, 1.1481, 5.3285	FASTmrMLM, pLARmEB, ISIS_EM-BLASSO
BW3	Gga_rs16741198	11	16349606	DYNLRB2(dist=218359), CMC2(dist=11579)	18.1230, 30.0755	4.5262, 3.672	5.3024, 4.4067	0.9017, 1.8245	mrMLM, FASTmrEMMA
BW3	Gga_rs3136926	19	8365138	GDPD1(dist=594)	12.1332, 10.4826	3.0916, 4.608	3.7927, 5.3877	1.9933, 1.0083	mrMLM, pLARmEB
BW3	GGaluGA176114	20	3802830	MYH7B(dist=186333), MYBL2(dist=809581)	-18.2317, -17.6338, -10.8687	4.1631, 7.977, 4.1770	4.9226, 8.8684, 4.9372	4.6770, 5.4348, 2.0618	mrMLM, FASTmrMLM, pKWmEB
BW3	Gga_rs15207668	23	6530647	AZIN2(dist=47133), PPT1(dist=178662)	14.9226, 18.2095	3.8788, 6.1199	4.6243, 6.957	3.8872, 3.1579	FASTmrMLM, pLARmEB
BW3	Gga_rs13603929	24	1580488	MIR12249(dist=99721), ETS1(dist=328098)	-45.2148, -16.3015, -20.5288, -19.9417	8.9022, 4.9062, 8.1919, 7.1601	9.8163, 5.6985, 9.0888, 8.0293	5.4563, 1.309, 3.9043, 3.7679	FASTmrEMMA, pLARmEB, pKWmEB, ISIS_EM-BLASSO
BW3	Gga_rs15236809	26	5874548	BAK1	9.7256, 10.1316	3.1662, 3.3171	3.8719, 4.0319	0.6259, 1.4254	pLARmEB, pKWmEB
BW3	GGaluGA200419	27	8482726	JUP	17.1762, 13.8731	4.3164, 4.3937	5.0831, 5.1639	3.8618, 3.284	mrMLM, ISIS_EM-BLASSO
BW3	Gga_rs16212165	28	5070350	ELL(dist=38500), PEX11G(dist=89431)	36.7841, 44.1476, 31.5656	4.3293, 7.2994, 4.0202	5.0966, 8.1725, 4.7728	7.6616, 6.021, 7.0966	FASTmrMLM, pLARmEB, pKWmEB
BW5	Gga_rs14806414	1	31851325	DBX2(dist=169713), SCAF11(dist=134057)	-39.7091, -21.8225	4.4164, 3.0469	5.1877, 3.7452	5.5583, 2.0239	mrMLM, FASTmrMLM
BW5	Gga_rs15397087	1	119735428	DMD(dist=1546862), PDK3(dist=782090)	41.3464, 33.0932	4.7644, 5.1061	5.5508, 5.9065	4.6068, 3.5581	mrMLM, FASTmrMLM
BW5	GGaluGA050535	1	153529375	NONE(dist=NONE), SPRY2(dist=1526002)	-46.5413, -30.1164, -31.8822	3.8676, 3.2131, 3.8034	4.6125, 3.9217, 4.5450	6.3049, 2.9859, 4.0697	mrMLM, pLARmEB, pKWmEB
BW5	Gga_rs13926435	1	117034140	NR0B1(dist=283950), DMD(dist=158345)	-19.7244, -31.5446	3.1298, 6.2022	3.8333, 7.042	1.4691, 3.3461	pLARmEB, ISIS_EM-BLASSO
BW5	Gga_rs14137195	2	10744214	VIPR2	34.4619, 27.6793, 26.8134	3.1108, 3.6734, 3.6208	3.8131, 4.4081, 4.3527	2.6549, 2.0649, 1.8178	mrMLM, FASTmrMLM, pLARmEB
BW5	Gga_rs13537760	2	12177139	GTPBP4(dist=724048), PFKP(dist=262805)	53.9703, 52.3118	5.0557, 4.7984	5.8541, 5.5863	7.6360, 6.2171	pKWmEB, ISIS_EM-BLASSO
BW5	GGaluGA218164	3	41490624	ACTA1(dist=400308), MIR12260(dist=137503)	36.3391, 32.2586	3.5877, 4.462	4.3178, 5.2353	4.4427, 4.2209	mrMLM, FASTmrMLM
BW5	Gga_rs14419518	4	3465397	LOC422214(dist=22329), MIR460B(dist=234412)	-42.2407, -25.0306, -26.8393, -26.5889	3.9392, 3.0989, 3.499, 4.013	4.6877, 3.8004, 4.2242, 4.7652	3.2943, 1.3946, 1.5042, 1.3146	mrMLM, FASTmrMLM, pLARmEB, ISIS_EM-BLASSO
BW5	GGaluGA287132	5	48223325	VRK1(dist=384428), SETD3(dist=921006)	-37.0205, -29.7311	4.6163, 4.3809	5.3964, 5.1505	4.7237, 3.6731	mrMLM, FASTmrMLM
BW5	GGaluGA081387	12	3354978	MAPKAPK3(dist=39615), GBP(dist=351997)	55.9723, 34.5763, 28.431	3.4035, 5.4486, 3.8447	4.1232, 6.2621, 4.5884	1.7649, 2.2979, 1.4273	FASTmrEMMA, pKWmEB, ISIS_EM-BLASSO
BW5	Gga_rs14049203	12	20528817	EDEM1(dist=496542), CAV3(dist=147873)	31.6050, 29.5172, 58.2196, 26.3255, 34.6118, 34.7221	3.7715, 3.5676, 3.2009, 3.4565, 5.1214, 5.9397	4.5114, 4.2966, 3.9088, 4.1793, 5.9224, 6.7707	2.0447, 2.1502, 1.9561, 1.6045, 2.3952, 2.4857	mrMLM, FASTmrMLM, FASTmrEMMA, pLARmEB, pKWmEB, ISIS_EM-BLASSO
BW5	Gga_rs14052496	13	8345267	TENM2(dist=1304198), GABRG2(dist=435157)	41.2250, 33.1493, 43.4025	4.6980, 3.7796, 7.2366	5.4816, 4.52, 8.1079	5.9748, 4.6576, 6.7382	mrMLM, FASTmrMLM, pKWmEB
BW5	Gga_rs14073948	14	7018721	SSTR5(dist=402)	61.3098, 33.7091	3.7873, 5.7823	4.5281, 6.6078	2.066, 1.9246	FASTmrEMMA, ISIS_EM-BLASSO
BW5	GGaluGA125113	19	3683815	MIR1587(dist=699442), GATSL2(dist=6760)	36.8013, 31.3449, 29.7467	3.6311, 4.5346, 4.2598	4.3636, 5.3111, 5.0239	1.5486, 1.2706, 1.3475	mrMLM, pLARmEB, pKWmEB
BW5	GGaluGA189549	23	5642471	GJA4(dist=46063), COL9A2(dist=377330)	-25.2197, -28.2681, -39.6992	3.3705, 3.6749, 6.6943	4.0884, 4.4097, 7.5497	2.616, 3.0833, 6.1729	FASTmrMLM, pLARmEB, pKWmEB
BW5	GGaluGA200419	27	8482726	JUP	42.8407, 30.9205, 39.8209, 32.6781, 25.9792	5.2445, 4.7216, 7.2501, 5.6362, 3.8134	6.0503, 5.5062, 8.1218, 6.4565, 4.5555	6.0261, 3.7846, 5.8886, 4.2742, 2.232	mrMLM, FASTmrMLM, pLARmEB, pKWmEB, ISIS_EM-BLASSO
BW7	Gga_rs13847633	1	34023784	SLC16A7(dist=781766), USP15(dist=2595)	-53.4612, -66.6237	4.3298, 7.2120	5.0971, 8.0826	5.1047, 9.1280	FASTmrMLM, pKWmEB
BW7	Gga_rs13658076	1	66443641	RECQL(dist=106711), MIR6608-2(dist=394902)	63.7835, 37.8818	3.2188, 3.9251	3.9277, 4.6729	1.1158, 1.9876	FASTmrEMMA, pLARmEB
BW7	Gga_rs13942276	1	135692131	RPL31(dist=15323), MIR1656(dist=192065)	89.1867, 54.9090, 43.1569	3.7571, 6.0101, 4.1712	4.4963, 6.8435, 4.9311	1.9093, 2.6669, 1.3834	FASTmrEMMA, pKWmEB, ISIS_EM-BLASSO
BW7	Gga_rs13720877	3	28648733	BRE	70.5099, 63.5561, 44.9244	4.5450, 6.029, 3.7884	5.3220, 6.863, 4.5292	2.8812, 2.6308, 1.8996	mrMLM, FASTmrMLM, pKWmEB
BW7	GGaluGA260572	4	56394231	METTL14(dist=394239), UGT8(dist=854647)	57.4216, 52.1264, 34.9713	4.0424, 5.0453, 3.3761	4.7961, 5.8432, 4.0943	4.3273, 4.0076, 1.8795	mrMLM, FASTmrMLM, pLARmEB
BW7	Gga_rs14473922	4	56609197	METTL14(dist=609205), UGT8(dist=639681)	81.1907, 64.2879	8.7688, 5.0442	9.6798, 5.8421	10.8975, 6.7891	pKWmEB, ISIS_EM-BLASSO
BW7	GGaluGA266150	4	77424563	LDB2(dist=43339), TAPT1(dist=17929)	54.2747, 45.9595	3.7975, 4.4429	4.5388, 5.2153	2.2950, 1.8495	mrMLM, FASTmrMLM
BW7	Gga_rs14608721	7	13458974	ADAM23	81.3023, 58.246, 59.6206, 68.6327	4.4407, 4.1426, 4.5362, 5.0639	5.2130, 4.9011, 5.3128, 5.8626	8.7956, 5.0734, 4.6295, 6.9393	mrMLM, FASTmrMLM, pKWmEB, ISIS_EM-BLASSO
BW7	Gga_rs13728516	13	4327936	MATR3(dist=96919), HSPA9(dist=186718)	50.3418, 45.4381	3.7372, 3.0779	4.4753, 3.7781	4.0437, 3.2293	pKWmEB, ISIS_EM-BLASSO
BW7	GGaluGA097753	13	18241865	FSTL4(dist=114116), FNIP1(dist=50095)	74.9314, 58.7719	5.6596, 3.6395	6.4808, 4.3724	8.2002, 5.9610	pLARmEB, pKWmEB
BW7	GGaluGA106116	15	2127253	SEPT5(dist=51472), GNB1L(dist=110041)	-37.678, -45.9804, -47.8763	3.6504, 5.5817, 5.5362	4.3839, 6.4001, 6.3529	2.586, 4.4922, 3.9476	pLARmEB, pKWmEB, ISIS_EM-BLASSO
BW7	Gga_rs15037098	18	3195511	STX8(dist=23438), FAM18B1(dist=53389)	-58.7964, -128.4007	6.259, 6.4811	7.1006, 7.3298	3.0675, 4.4581	FASTmrMLM, FASTmrEMMA
BW7	Gga_rs15171484	20	4744048	ACTR5	-50.4279, -54.8461	5.0999, 5.7844	5.9, 6.6100	2.031, 2.7569	pLARmEB, pKWmEB
BW7	Gga_rs14273002	20	6389597	PKIG(dist=6998), SERINC3(dist=5995)	42.4558, 44.0214	4.3302, 4.7051	5.0975, 5.4890	3.2452, 4.6704	pLARmEB, pKWmEB
BW7	Gga_rs16203115	26	4693548	MAGI3	-34.4245, -32.9397	3.8315, 3.0142	4.5746, 3.7104	2.7359, 1.6401	pKWmEB, ISIS_EM-BLASSO
BW7	GGaluGA197260	26	4800354	DCLRE1B(dist=27265), OLFML3(dist=1061)	-54.7956, -55.9706	3.2406, 5.5749	3.9508, 6.393	4.3415, 5.0908	mrMLM, FASTmrMLM
ChWi	Gga_rs10722066	1	63105115	AKR1B1(NM_001277899:c.*37T>C)	-0.1603, -0.132	3.9162, 3.844	4.6636, 4.5877	2.8512, 2.2188	mrMLM, FASTmrMLM
ChWi	Gga_rs13933843	1	125188941	FANCB(dist=460628), GPM6B(dist=12130)	-0.2741, -0.1996, -0.1777	7.7726, 6.4216, 3.9712	8.6587, 7.2685, 4.7213	2.8624, 1.7434, 1.5141	mrMLM, FASTmrMLM, pKWmEB
ChWi	Gga_rs14142501	2	16085815	ZEB1(dist=591657), BAMBI(dist=228697)	-0.2104, -0.1711, -0.1352, -9e-04	4.4056, 4.0069, 3.4602, 3.2532	5.1764, 4.7588, 4.1832, 3.9642	6.5956, 5.0075, 2.7811, 1e-04	mrMLM, FASTmrMLM, pKWmEB, ISIS_EM-BLASSO
ChWi	GGaluGA217483	3	40099953	NTPCR(dist=1354), TSNAX(dist=654388)	-0.1894, -0.1127, -0.0764, -0.1049, -0.1458	3.9342, 3.7664, 3.5077, 3.9635, 5.2471	4.6825, 4.5061, 4.2334, 4.7132, 6.053	5.6319, 2.292, 1.0288, 4.9429, 3.1493	mrMLM, FASTmrMLM, pLARmEB, pKWmEB, ISIS_EM-BLASSO
ChWi	Gga_rs14603569	7	6780277	SPP2(dist=131227), MIR6691-1(dist=43247)	-0.2039, -0.1574, -0.1303, -0.1426	5.4111, 5.2052, 4.2734, 3.5820	6.2232, 6.0094, 5.0381, 4.3118	4.7516, 3.252, 2.1811, 2.6306	mrMLM, FASTmrMLM, pLARmEB, pKWmEB
ChWi	Gga_rs15876933	7	29930517	CCDC93(dist=20118), ACTR3(dist=681733)	0.1774, 0.1818, 0.1314, 0.1473	3.3016, 7.0006, 4.4513, 3.7350	4.0154, 7.8651, 5.2241, 4.4730	4.6878, 5.6567, 2.8891, 5.4234	mrMLM, FASTmrMLM, pLARmEB, pKWmEB
ChWi	Gga_rs14657630	8	30005038	IL12RB2	-0.3189, -0.1132	4.0445, 4.5324	4.7982, 5.3088	3.027, 1.2283	FASTmrEMMA, pKWmEB
ChWi	Gga_rs14030598	12	2305461	MIR1719(dist=32883), RFT1(dist=324003)	-0.1479, -0.145	5.285, 3.7638	6.0923, 4.5033	0.9905, 0.7822	FASTmrMLM, ISIS_EM-BLASSO
ChWi	Gga_rs15779147	15	10220300	MIR6673(dist=74091), DRG1(dist=67785)	-6e-04, -0.2106, -0.2681, -0.1723	3.8829, 6.0655, 7.8587, 3.0319	4.6286, 6.9007, 8.7470, 3.7292	6.4968e-05, 7.6732, 15.1151, 4.3083	FASTmrMLM, pLARmEB, pKWmEB, ISIS_EM-BLASSO
ChWi	Gga_rs15797025	17	7010216	TOR1A(dist=6787), GPR107(dist=113156)	-0.185, -0.0793	5.979, 3.058	6.8113, 3.757	0.4542, 0.0701	pLARmEB, ISIS_EM-BLASSO
ChWi	Gga_rs15184087	21	6066217	MIR12246(dist=56175), C1orf158(dist=189089)	-0.1511, -0.1445	7.9725, 5.4166	8.8638, 6.2289	2.1352, 2.1332	pLARmEB, pKWmEB
ChWi	GGaluGA202713	28	5550158	RAB8A(dist=12662), MIR6666(dist=258505)	-0.3866, -0.2465, -0.2534, -0.296	4.6381, 4.733, 3.3449, 5.6017	5.4191, 5.5181, 4.0613, 6.4208	12.7516, 5.9535, 11.6692, 7.0492	mrMLM, FASTmrMLM, pKWmEB, ISIS_EM-BLASSO
KeL	Gga_rs14124680	1	195794449	PAK1(dist=243052), TSKU(dist=64870)	-0.1630, -0.124, -0.097, -0.1026	3.8086, 4.3352, 3.0274, 3.4053	4.5505, 5.1028, 3.7244, 4.1252	2.3992, 1.8123, 1.2214, 1.1928	mrMLM, FASTmrMLM, pLARmEB, ISIS_EM-BLASSO
KeL	GGaluGA145751	2	47434812	ELMO1	0.1681, 0.1653, 1.8220e-01	3.6922, 6.4547, 6.9309	4.4280, 7.3026, 7.7934	3.7359, 4.7147, 6.1897	mrMLM, FASTmrMLM, pKWmEB
KeL	Gga_rs16302982	3	77136374	MIR1451(dist=141707), CNR1(dist=49118)	0.2003, 0.1601	3.2112, 4.3065	3.9196, 5.0727	5.8763, 4.7063	mrMLM, ISIS_EM-BLASSO
KeL	Gga_rs14592865	6	32820089	MCMBP(dist=498716), FGFR2(dist=14615)	0.1847, 0.1242, 1.6960e-01	5.6387, 3.593, 5.1993	6.4591, 4.3234, 6.0033	4.9347, 2.912, 6.9379	mrMLM, FASTmrMLM, pKWmEB
KeL	Gga_rs15820514	6	35946354	ADAM12(dist=1241927), GLRX3(dist=324314)	0.167, 0.2068	3.3618, 9.9275	4.0792, 10.8643	5.6013, 7.4939	pLARmEB, ISIS_EM-BLASSO
KeL	Gga_rs14598194	7	2365032	ITGAV	-0.2116, -0.1344, -0.1162, -1.6460e-01	7.6903, 3.9387, 3.9111, 7.5067	8.5742, 4.6872, 4.6582, 8.3856	4.2869, 2.2582, 1.8586, 4.8996	mrMLM, FASTmrMLM, pLARmEB, pKWmEB
KeL	Gga_rs14682376	9	23386011	SMC4(dist=40763), IL12A(dist=28600)	0.1824, 1.3220e-01	5.3525, 4.2822	6.1624, 5.0473	2.2760, 2.2617	mrMLM, pKWmEB
KeL	Gga_rs15000209	13	18228034	FSTL4(dist=100285), FNIP1(dist=63926)	-0.1415, -0.1647	3.1723, 4.2749	3.8784, 5.0397	0.8214, 1.4534	mrMLM, FASTmrMLM
KeL	Gga_rs15018130	15	3100544	ZDHHC8(dist=403209), MIR1769(dist=428320)	-0.1944, -0.165, -0.1659, -1.5860e-01, -0.1474	4.1390, 4.6343, 7.7279, 7.2069, 5.6469	4.8973, 5.4152, 8.6128, 8.0774, 6.4676	5.5481, 5.2204, 5.8086, 6.7899, 4.001	mrMLM, FASTmrMLM, pLARmEB, pKWmEB, ISIS_EM-BLASSO
KeL	Gga_rs15170697	20	3873576	MYH7B(dist=257079), MYBL2(dist=738835)	3.4096e-05, 0.0987	3.6637, 3.6805	4.3979, 4.4156	2.4427e-07, 1.7834	pLARmEB, ISIS_EM-BLASSO
KeL	Gga_rs16202725	26	4375297	KCND3	0.1608, 0.127, 0.0613, 1.1470e-01, 0.0917	4.3660, 3.9079, 3.8716, 4.2603, 5.1352	5.1350, 4.6549, 4.6167, 5.0244, 5.9367	3.9551, 3.2229, 0.8263, 3.9746, 1.6139	mrMLM, FASTmrMLM, pLARmEB, pKWmEB, ISIS_EM-BLASSO
MeC	GGaluGA045193	1	135175916	REV1(dist=243295), MIR6559(dist=185782)	0.0824, 0.0734, 0.1387, 0.0699	5.1205, 4.5295, 5.1244, 6.9839	5.9214, 5.3058, 5.9255, 7.848	2.6899, 2.5005, 3.5211, 1.1581	mrMLM, FASTmrMLM, FASTmrEMMA, pLARmEB
MeC	Gga_rs14896179	1	141444436	COL4A2(dist=54293), MIR1736(dist=90638)	0.0510, 0.0227	3.9879, 3.1367	4.7389, 3.8406	2.6280, 0.3116	mrMLM, pLARmEB
MeC	Gga_rs15989727	2	51256033	VPS41(dist=881900), INHBA(dist=316590)	-0.064, -0.0774	5.325, 5.1474	6.1338, 5.9494	3.0256, 8.5429	pLARmEB, pKWmEB
MeC	Gga_rs14224744	2	98744377	GNAL(dist=291874), APCDD1(dist=563517)	0.1364, 0.0549	6.0129, 3.6225	6.8464, 4.3545	3.4828, 2.1234	FASTmrEMMA, pKWmEB
MeC	Gga_rs13694023	3	78280515	TBX18(dist=17407), MRAP2(dist=239665)	0.0640, 0.0577	4.4222, 4.6846	5.1937, 5.4676	3.5310, 3.3654	mrMLM, FASTmrMLM
MeC	Gga_rs16588290	7	15631270	UBE2E3(dist=57777), CWC22(dist=148944)	0.0672, 0.1266, 0.0547	3.7944, 4.1731, 3.6930	4.5355, 4.9331, 4.4288	6.6917, 3.0738, 7.1747	mrMLM, FASTmrEMMA, pKWmEB
MeC	Gga_rs14625632	7	31575578	GPR39(dist=805595), MIR128-1(dist=38744)	-3.6895e-05, -0.0599, -0.0498	3.263, 8.1928, 6.5072	3.9746, 9.0897, 7.3568	2.4576e-06, 3.3133, 4.6732	FASTmrMLM, pLARmEB, ISIS_EM-BLASSO
MeC	GGaluGA325355	8	8950109	MIR1655(dist=74103), ARPC5(dist=54131)	0.0606, 0.1004	3.8304, 4.1358	4.5734, 4.8939	5.4073, 2.9926	mrMLM, FASTmrEMMA
MeC	GGaluGA329578	8	22602962	RBP	-0.0723, -0.0637, -0.0862, -0.0527, -0.0542	7.7496, 5.7165, 3.2006, 4.6058, 5.9715	8.6350, 6.5397, 3.9084, 5.3854, 6.8036	5.4621, 4.97, 1.8169, 1.7404, 4.6105	mrMLM, FASTmrMLM, FASTmrEMMA, pLARmEB, pKWmEB
MeC	Gga_rs13797986	13	15348924	RUFY1(dist=36797), MAPK9(dist=296106)	-0.007, -0.1019, -0.0650	4.1262, 3.2789, 5.9339	4.8839, 3.9914, 6.7647	0.0149, 1.6217, 1.4080	FASTmrMLM, FASTmrEMMA, pKWmEB
MeC	Gga_rs13528978	15	12010736	DGCR6(dist=634159), SF3A1(dist=101355)	-0.0306, -0.0256	3.5918, 3.319	4.3221, 4.0339	1.5076, 0.5388	FASTmrMLM, pLARmEB
MeC	GGaluGA128217	19	8777327	TBX4(dist=16980), APPBP2(dist=349684)	0.0539, 0.0423, 0.046	4.2789, 5.4583, 4.6128	5.0439, 6.2721, 5.3928	2.3651, 1.7101, 1.0316	mrMLM, FASTmrMLM, pLARmEB
MeC	Gga_rs15170735	20	3897142	MYH7B(dist=280645), MYBL2(dist=715269)	0.0923, 0.0559	3.5228, 4.9484	4.2493, 5.7424	1.3927, 5.8815	FASTmrEMMA, pKWmEB
MeC	Gga_rs13631710	20	4490198	MYH7B(dist=873701), MYBL2(dist=122213)	-0.0942, -0.0755	10.0252, 5.9653	10.9640, 6.7971	4.1560, 3.1304	mrMLM, FASTmrMLM
MeC	Gga_rs16187918	23	2874916	HNRNPR(dist=190574), ZDHHC18(dist=16912)	-0.0666, -0.049, -0.0473, -0.0383	5.5908, 3.711, 5.4675, 4.6631	6.4095, 4.4478, 6.2817, 5.4452	2.2318, 1.4139, 0.6731, 0.9046	mrMLM, FASTmrMLM, pLARmEB, ISIS_EM-BLASSO
MeC	Gga_rs14290683	23	4894869	RSPO1(dist=18130), MEAF6(dist=8766)	-0.0818, -0.078, -0.1223, -0.0483, -0.0843	6.7976, 5.0235, 3.2834, 4.3117, 9.4632	7.6561, 5.8206, 3.9962, 5.0782, 10.3900	4.0527, 4.3129, 3.3195, 0.8448, 5.4328	mrMLM, FASTmrMLM, FASTmrEMMA, pLARmEB, pKWmEB
MeC	GGaluGA200017	27	7070932	IGF2BP1	-0.0503, -0.0164	3.6635, 4.7967	4.3977, 5.5845	1.5873, 0.197	mrMLM, FASTmrMLM
MeC	GGaluGA202274	28	4291181	DAZAP1	0.0778, 0.0468, 0.0371	3.0199, 5.4381, 3.2776	3.7165, 6.2512, 3.9900	1.5192, 1.4723, 2.2329	FASTmrEMMA, pLARmEB, pKWmEB
MeL	GGaluGA169908	2	136212227	NONE(dist=NONE), EIF3H(dist=206457)	-0.1147, -0.0442	4.2674, 4.6757	5.0318, 5.4584	6.6658, 1.2158	mrMLM, pLARmEB
MeL	GGaluGA209737	3	17205401	MRPS5	-0.1190, -0.0592	5.9867, 3.1845	6.8193, 3.8913	5.8198, 2.0681	mrMLM, pKWmEB
MeL	Gga_rs16552760	6	23881358	MIR202(dist=425165), ENTPD1(dist=83568)	-0.0878, -0.0684, -0.0928, -0.1003	3.0238, 5.1359, 4.0726, 6.3497	3.7206, 5.9374, 4.8277, 7.1943	3.9712, 3.0302, 5.4378, 7.2072	mrMLM, FASTmrMLM, pLARmEB, pKWmEB
MeL	GGaluGA313649	7	16637904	RBM45(dist=96425), TTC30B(dist=42220)	0.1089, 0.0824	3.7370, 4.3983	4.4751, 5.1687	6.4771, 5.1015	mrMLM, pKWmEB
MeL	Gga_rs15172817	20	6234886	STK4(dist=10356), YWHAB(dist=7653)	0.1721, 0.0833, 0.0960	3.0671, 4.1531, 4.1140	3.7666, 4.9121, 4.8711	1.7893, 0.934, 1.5751	FASTmrEMMA, pLARmEB, pKWmEB
MeL	Gga_rs16081360	25	2541697	UBQLN4	0.0683, 0.0882, 0.0568	3.4177, 5.4879, 3.42	4.1383, 6.3028, 4.1407	1.0455, 1.9701, 0.6827	pLARmEB, pKWmEB, ISIS_EM-BLASSO
MeL	Gga_rs14300351	26	4866892	OLFML3(dist=63882), BCAS2(dist=2683)	-0.1243, -0.1051, -0.0718, -0.1158	5.7045, 7.1886, 3.7649, 4.9604	6.5273, 8.0586, 4.5045, 5.7549	2.1044, 1.8479, 2.2742, 2.1111	mrMLM, pLARmEB, pKWmEB, ISIS_EM-BLASSO
1QTNs in bold font are pleiotropic QTNs which were detected associate with multiple traits.
2Chicken Refgenes in bold font indicates multiple occurrences of the gene.					.
